# Supplementary material for: The decline of local wisdom in managing the Wain River protected forest near Indonesia’s new capital city buffer zone
Source: PLoS One. 2025 Sep 25;20(9):e0333008. doi: 10.1371/journal.pone.0333008 (PMC12463194; doi:10.1371/journal.pone.0333008)
Supplement: S1 Data — (XLSX) [file pone.0333008.s001.xlsx]

## Sheet: Sheet1
No	Age	Occupation	Gender	Sustainable water availability in Sungai Wain Protected Forest (HLSW)	Condition of water catchment areas	Pollution from waste and garbage	Soil fertility condition in Sungai Wain Protected Forest (HLSW)	Increased access (function) to the utilization of HLSW environmental services	Community role in utilizing environmental services (forest resources) and maintaining the sustainability of Sungai Wain Protected Forest	Vegetation protection (trees/plants) in maintaining water resources	ydrological condition (irrigation networks, water, flora/fauna, etc.) in the river basin	Rate of conversion of agricultural land to non-agricultural use	Government support in protecting regional spatial planning	Efficiency of production costs in managing Sungai Wain (HLSW)	Income from activities utilizing environmental services of Sungai Wain Protected Forest (HLSW) for agriculture and economy	Fairness in the distribution of environmental service benefits	Community knowledge of Sungai Wain Protected Forest (HLSW) conservation	Potential economic added value from utilizing water and protected forest resources for tourism	Average community income relative to the minimum wage (UMR)	Stability of agricultural product prices in utilizing environmental services of Sungai Wain Protected Forest (HLSW)	Ease of market access for selling agricultural products	Suitability of local community land ownership size with family economic needs	Quality of agricultural products produced	Community participation in mutual cooperation activities	Level of labor absorption in agriculture and forestry	Level of conflicts related to the utilization and conservation of Sungai Wain Protected Forest (HLSW)	Community role in preserving local wisdom values (culture)	Religious system regarding community beliefs	Ritual activities in maintaining Sungai Wain Protected Forest (HLSW)	Role of historical relics of Sungai Wain Protected Forest (HLSW) in maintaining forest and water resource utilization	Knowledge of support for utilizing environmental services of forest and water resources	Level of labor absorption in utilizing environmental services of Sungai Wain Protected Forest	Community role in preserving local cultural values in maintaining Sungai Wain Protected Forest (HLSW)	Availability of facilities and infrastructure for utilizing Sungai Wain Protected Forest (HLSW) services	Condition of irrigation flows in upstream and downstream areas	Use of technology to develop added value for Sungai Wain Protected Forest (HLSW)	Community role in maintaining or preserving Sungai Wain Protected Forest (HLSW) infrastructure	Use of environmentally friendly technology	Local government commitment to providing facilities and infrastructure for utilizing environmental services of Sungai Wain Protected Forest (HLSW)	Role of community institutions in maintaining or preserving Sungai Wain Protected Forest (HLSW) infrastructure	Ease of accessing information on utilizing environmental services of Sungai Wain Protected Forest (HLSW)	Suitability of technology and government assistance in the area	Benefits of technology use in improving the quality standards of Sungai Wain Protected Forest (HLSW) utilization outcomes	Implementation of local cultural regulations for managing Sungai Wain Protected Forest (HLSW)	Completeness of institutions managing Sungai Wain Protected Forest (HLSW)	Activity level of institutions managing Sungai Wain Protected Forest (HLSW) in benefiting the community	Local government support in maintaining Sungai Wain Protected Forest (HLSW)	Role of norms or local wisdom values in the conservation of Sungai Wain Protected Forest (HLSW)	Community commitment to maintaining the environment and local wisdom from the utilization of Sungai Wain Protected Forest (HLSW)
1	53	-	woman	3	2	2	3	3	2	3	3	1	2	2	1	2	2	3	2	2	2	2	2	3	2	2	3	1	3	2	3	2	3	1	2	3	2	2	2	2	3	3	2	1	1	2	2	3	3
2	39	farmers	man	4	3	3	2	3	4	3	3	3	2	3	4	3	3	4	3	2	4	3	3	4	3	3	3	3	3	4	3	2	4	2	3	4	3	3	2	4	3	3	3	3	3	3	4	3	3
3	54	farmers	man	4	4	3	4	3	4	4	3	3	2	2	3	3	3	3	2	2	3	3	2	3	2	3	3	3	3	3	3	2	3	3	3	2	3	3	2	3	3	2	2	3	3	3	3	3	4
4	58	enterpreneur	man	3	3	2	3	2	3	3	3	3	2	3	2	2	3	3	2	2	3	3	2	2	1	3	3	3	3	3	2	1	3	3	3	3	3	2	2	3	2	2	2	2	2	2	2	1	3
5	59	housewife	woman	4	3	3	3	3	3	3	3	3	3	2	2	1	2	3	3	2	2	3	3	2	1	2	2	2	2	3	2	2	3	3	4	3	3	3	2	2	3	2	2	3	3	2	2	3	2
6	66	farmers	man	2	2	3	2	3	3	3	3	4	3	3	3	3	2	3	3	3	2	3	2	2	3	4	3	4	3	4	3	3	3	2	3	3	3	2	3	3	2	3	3	3	3	3	3	4	4
7	49	enterpreneur	man	4	4	1	4	3	4	4	4	3	3	4	4	3	4	3	2	3	2	3	3	3	3	2	2	4	1	4	4	4	3	3	3	3	3	3	2	4	4	2	3	4	4	4	4	2	3
8	64	housewife/nifa roof craftsman	woman	4	4	3	3	3	3	3	3	3	3	3	3	4	3	2	2	3	2	2	3	2	3	2	3	4	2	3	3	3	3	3	2	2	4	3	3	3	2	2	2	4	4	4	4	2	3
9	38	employee enterpreneur	man	4	4	2	4	3	3	3	3	2	2	2	2	3	3	3	3	3	2	2	2	3	3	2	3	3	2	3	3	3	3	3	2	2	4	3	3	3	2	2	2	2	3	4	2	2	3
10	64	housewife/nifa roof craftsman	woman	4	4	4	3	3	2	3	3	3	3	3	3	3	3	3	3	2	3	2	3	3	3	3	2	2	3	3	2	2	3	2	3	2	2	3	2	2	4	3	3	3	3	3	2	2	2
11	27	freelance	man	4	3	2	3	3	3	3	4	3	2	3	2	3	4	3	3	3	2	3	3	3	2	3	4	3	3	3	2	3	3	4	3	3	3	3	3	4	3	3	3	3	4	2	3	3	2
12	42	farmers	man	4	4	4	4	4	4	4	4	3	2	3	2	3	3	2	2	3	2	3	3	3	3	3	3	3	2	3	3	3	3	3	3	2	3	3	2	3	3	2	2	2	3	3	3	3	3
13	37	housewife	woman	4	4	3	4	3	3	3	3	2	2	2	2	2	2	1	2	2	2	2	3	2	2	2	3	3	2	2	2	2	2	2	3	3	3	3	3	3	2	3	3	3	2	2	3	2	3
14	40	farmers	man	4	4	3	4	4	3	4	3	3	3	3	3	3	3	4	3	3	4	3	3	4	3	2	3	3	3	3	3	3	4	3	4	3	4	3	3	4	3	3	3	3	3	3	4	3	3
15	72	farmers	man	3	3	3	3	3	3	3	3	3	3	2	3	3	3	3	3	2	2	2	2	3	3	3	3	3	3	3	3	2	3	3	3	3	3	3	3	3	3	3	3	3	3	3	3	3	3
16	36	housewife	woman	3	3	2	3	3	3	3	3	2	3	3	3	3	2	2	3	3	3	3	3	2	3	3	3	3	2	3	3	3	2	3	2	2	2	2	3	3	3	3	3	2	3	3	3	2	2
17	42	housewife	woman	4	3	3	3	3	3	3	3	3	2	3	3	3	3	2	3	3	3	3	3	2	2	2	3	3	3	4	3	3	3	3	3	2	3	3	3	3	3	2	3	3	3	3	3	3	3
18	43	labor	man	4	4	2	4	3	3	3	4	3	2	3	2	3	4	3	3	3	2	2	3	4	3	4	4	4	4	4	4	3	3	3	4	2	3	3	3	3	3	3	3	3	3	3	2	3	3
19	29	farmers	man	4	4	3	4	3	4	3	3	2	3	3	4	3	3	4	3	2	3	4	2	4	3	2	3	3	3	3	3	3	4	3	3	3	3	3	3	3	3	3	3	2	2	4	3	3	2
20	50	housewife	woman	3	3	3	4	4	4	4	3	3	4	3	3	3	4	3	3	3	3	3	2	3	3	2	3	3	4	3	3	3	3	3	2	3	3	3	3	3	3	2	3	3	3	3	4	3	3
21	67	housewife	woman	3	2	2	3	3	3	4	4	3	4	3	4	4	3	3	3	4	4	3	4	3	3	3	3	3	3	3	3	3	3	3	3	33	3	3	3	3	3	3	3	3	3	3	3	3	3
22	34	housewife	woman	3	3	3	3	3	4	3	3	2	3	4	2	2	3	3	4	3	3	4	3	3	2	2	3	3	2	4	3	3	4	3	3	3	3	3	3	3	3	3	3	3	3	3	3	3	4
23	63	-	woman	3	4	3	3	3	3	3	3	2	2	2	2	2	4	3	2	1	3	3	1	3	3	3	3	3	3	3	3	4	3	3	3	3	3	3	3	3	3	3	2	3	3	2	4	3	3
24	48	housewife	woman	4	4	3	4	3	3	3	3	2	2	2	2	2	3	3	3	3	3	2	2	3	2	2	3	3	3	4	4	3	4	3	4	3	3	4	4	4	3	2	2	4	3	3	4	3	3
25	50	-	man	4	4	2	4	3	3	4	3	3	2	2	2	3	2	2	2	2	2	3	4	4	3	2	3	4	3	4	2	2	4	2	3	2	4	3	2	3	3	2	3	3	4	4	2	4	4
26	60	-	man	4	4	3	3	3	3	3	3	3	4	3	3	3	3	3	3	3	3	3	4	3	3	3	3	3	3	3	3	3	3	3	3	3	3	3	3	3	3	3	3	3	3	3	3	3	3
27	35	-	man	4	3	3	2	3	4	3	3	3	2	3	4	3	3	4	3	2	4	3	3	4	3	3	3	3	3	4	3	2	4	2	3	4	3	3	2	4	3	3	3	3	3	3	4	3	3
28	47	farmers	man	4	3	3	4	4	4	3	3	3	3	3	2	3	3	2	2	3	2	3	3	3	2	3	3	3	2	3	3	2	3	3	3	2	3	3	2	3	3	2	2	2	3	3	3	3	3
29	30	farmers	man	4	4	4	4	3	4	4	4	4	4	4	4	4	4	4	4	4	4	4	3	4	4	3	4	4	4	4	4	4	4	4	4	4	4	4	4	4	4	4	4	4	4	4	4	4	4
30	60	farmers	man	4	4	3	3	3	3	3	3	1	3	3	3	3	3	2	2	1	1	3	2	2	3	2	3	3	3	4	3	2	3	3	3	3	3	3	3	3	3	3	3	4	4	4	4	3	3
31	55	farmers	man	4	3	3	2	3	4	3	3	3	2	3	4	3	3	4	2	3	4	3	3	4	3	3	3	3	3	4	3	2	4	2	3	4	3	3	2	4	3	3	3	3	3	3	4	3	3
32	73	farmers	man	4	3	3	3	3	3	3	3	3	2	3	3	3	3	2	3	3	3	3	2	2	2	2	3	3	3	4	3	3	3	3	2	3	3	3	3	3	3	2	3	3	3	3	4	3	3
33	52	farmers	man	4	4	2	4	4	4	4	3	2	3	3	4	3	4	4	3	3	3	4	4	4	3	2	4	4	3	4	4	4	4	3	3	3	3	3	3	4	3	4	3	3	3	4	4	3	4
34	39	housewife	woman	4	4	3	3	3	3	3	3	3	2	2	3	1	2	3	3	2	2	3	3	2	1	2	3	2	2	2	3	1	2	3	4	3	3	3	2	2	2	2	3	2	2	2	2	3	3
35	46	housewife	woman	3	3	2	3	3	4	3	3	1	3	3	3	3	4	3	3	3	3	3	2	2	3	3	3	3	3	3	3	3	3	3	3	3	4	4	4	3	3	3	3	3	3	3	4	4	3
36	60	farmers	man	4	4	2	4	3	3	3	4	3	2	2	3	3	4	3	2	2	3	3	2	3	2	2	3	3	3	4	3	2	3	3	3	2	3	3	2	3	2	2	2	3	3	3	3	2	4
37	50	housewife	woman	3	3	3	3	3	4	3	3	2	3	4	2	2	3	3	4	3	3	3	3	3	2	2	3	3	2	4	3	3	4	3	3	3	3	3	3	3	3	3	3	3	3	3	3	3	4
38	65	enterpreneur	man	3	3	3	3	3	4	3	3	2	3	4	3	2	2	3	3	4	3	3	3	3	2	2	3	3	2	4	3	3	4	3	3	3	3	3	3	3	3	3	3	3	3	3	3	3	4
39	42	farmers	man	4	4	4	4	4	4	4	4	4	2	4	4	3	4	4	2	3	3	3	3	3	3	3	3	3	3	4	4	3	4	4	4	4	4	4	3	3	2	2	2	4	4	4	4	4	4
40	27	housewife	woman	4	4	3	3	3	2	3	3	4	1	2	2	2	2	2	2	2	2	2	3	3	3	1	2	1	3	3	3	1	3	2	3	2	3	2	1	2	3	1	2	3	3	2	1	3	3
41	44	farmers	man	4	4	3	3	3	3	3	3	4	4	4	3	3	3	4	3	3	3	3	3	3	3	3	4	3	3	4	3	3	3	3	3	3	3	3	3	3	3	3	3	3	3	3	3	3	3
42	41	farmers	man	4	4	2	3	3	4	4	3	3	2	3	3	2	3	2	2	2	2	3	3	3	3	2	3	2	3	3	3	2	3	3	3	3	3	3	3	3	3	3	3	3	3	3	3	3	3
43	38	farmers	man	3	3	3	3	3	4	3	3	3	3	3	4	3	3	4	3	3	3	3	3	3	3	2	3	3	3	4	3	2	3	3	3	3	4	3	3	4	3	3	3	3	3	3	3	3	4
44	50	housewife	woman	3	3	3	3	3	3	3	3	2	3	3	2	3	2	3	2	2	2	3	2	3	3	3	3	3	3	3	3	3	3	3	3	3	3	3	3	3	3	3	3	3	3	3	3	3	2
45	49	farmers	man	4	4	3	4	3	3	4	3	3	2	2	2	3	2	2	2	2	3	2	4	4	3	2	3	4	3	4	2	2	4	2	3	2	4	3	2	3	3	2	3	3	4	4	2	4	4
46	49	enterpreneur	man	4	4	2	4	3	3	4	2	3	3	2	3	3	3	3	3	3	2	2	3	2	3	3	3	2	2	3	3	3	4	2	4	3	3	3	3	4	3	3	3	3	3	3	4	3	3
47	48	farmers	man	4	3	3	3	3	3	3	3	3	3	2	3	3	3	2	2	3	2	3	3	3	3	2	3	3	2	3	3	2	3	3	3	2	3	3	2	3	3	2	2	2	3	3	3	3	3
48	32	-	man	4	4	4	4	4	4	4	4	4	4	4	4	4	4	3	3	3	3	3	3	3	3	3	3	3	3	4	3	4	4	4	4	4	4	4	3	3	3	3	3	4	4	4	4	4	4
49	43	farmers	man	3	3	3	2	3	3	3	2	3	3	3	3	3	3	3	2	3	2	2	3	3	3	3	4	2	3	3	3	3	4	3	3	2	3	3	3	4	3	3	3	3	3	3	3	3	3
50	28	student	woman	4	4	2	4	3	3	3	3	2	2	2	2	3	3	3	3	3	2	2	2	3	3	2	3	3	2	3	3	3	3	3	2	2	4	3	3	3	2	2	2	2	3	4	2	2	3
51	32	employee	woman	4	4	2	4	3	3	3	3	2	2	2	2	3	3	3	3	3	2	2	2	3	3	2	3	3	2	3	3	3	3	3	2	2	4	3	3	3	2	2	2	2	3	4	2	2	3
52	36	housewife	woman	2	3	2	3	3	3	3	3	2	2	2	2	2	2	2	2	3	3	3	3	2	3	3	3	3	3	3	2	3	2	3	3	3	2	2	2	3	3	3	3	3	3	3	2	3	3
53	40	housewife	woman	4	3	3	3	3	3	3	3	3	2	3	3	3	3	2	3	3	3	3	2	2	2	2	3	3	4	4	3	3	3	3	2	3	3	3	3	3	3	2	3	3	3	3	4	3	3
54	48	housewife	woman	3	3	3	3	3	3	3	3	3	2	3	2	2	2	2	3	3	3	3	3	2	3	3	3	3	3	3	2	3	2	3	3	3	2	3	2	2	3	3	3	3	3	3	2	3	3
55	34	housewife	woman	4	4	4	4	3	4	4	4	4	4	4	4	4	4	4	4	4	4	4	3	4	4	3	4	4	4	4	4	4	4	4	4	4	4	4	4	4	4	4	4	4	4	4	4	4	4
56	36	housewife	woman	4	3	3	2	3	4	3	3	3	2	3	4	3	3	4	3	2	4	3	3	4	3	3	3	3	3	4	3	2	4	2	3	4	3	3	2	4	3	3	3	3	3	3	4	3	3
57	43	housewife	woman	4	4	3	3	3	3	3	3	1	3	3	3	3	3	2	2	1	1	3	2	2	3	2	3	3	3	4	3	2	3	3	3	3	3	3	3	3	3	3	3	4	4	4	4	3	3
58	45	housewife	woman	4	4	2	4	3	3	4	3	3	2	2	2	3	2	2	2	2	2	3	4	4	3	2	3	4	3	4	2	2	4	2	3	2	4	3	2	3	3	2	3	3	4	4	2	4	4
59	50	housewife	woman	4	4	3	3	3	3	3	3	3	4	3	3	3	3	3	3	3	3	3	4	3	3	3	3	3	3	3	3	3	3	3	3	3	3	3	3	3	3	3	3	3	3	3	3	3	3
60	42	housewife	woman	4	3	3	4	4	4	3	3	3	3	3	2	3	3	2	2	3	2	3	3	3	2	3	3	3	2	3	3	2	3	3	3	2	3	3	2	3	3	2	2	2	3	3	3	3	3
61	43	housewife	woman	4	4	4	4	4	4	4	4	3	2	3	2	3	3	2	2	3	2	3	3	3	3	3	3	3	2	3	3	3	3	3	3	2	3	3	2	3	3	2	2	2	3	3	3	3	3
62	29	student	woman	4	3	3	3	3	3	3	3	3	3	2	2	1	2	3	3	2	2	3	3	2	1	2	2	2	2	3	2	2	3	3	4	3	3	3	2	2	3	2	2	3	3	2	2	3	2
63	43	labor	man	4	4	3	4	3	3	3	3	2	2	2	2	2	3	3	3	3	3	2	2	3	2	2	3	3	3	4	4	3	4	3	4	3	3	4	4	4	3	2	2	4	3	3	4	3	3
64	36	employee	man	4	4	2	4	3	3	3	3	2	2	2	2	3	3	3	3	3	2	2	2	3	3	2	3	3	2	3	3	3	3	3	2	2	4	3	3	3	2	2	2	2	3	4	2	2	3
65	37	driver	man	3	3	3	3	3	4	3	3	2	3	4	2	2	3	3	4	3	3	4	3	3	2	2	3	3	2	4	3	3	4	3	3	3	3	3	3	3	3	3	3	3	3	3	3	3	4
66	27	housewife	woman	4	4	3	3	3	3	3	3	3	3	3	3	3	3	3	2	2	2	2	3	3	2	2	3	3	2	3	3	2	3	3	3	3	3	3	3	3	3	3	3	4	4	3	3	3	3
67	41	security	man	3	3	2	3	3	3	3	3	2	2	2	2	2	2	2	2	3	3	3	3	2	3	3	3	3	3	3	2	3	2	3	3	3	2	2	2	2	3	3	3	3	3	3	2	3	2
68	52	farmers	man	4	3	3	2	3	4	3	3	3	2	3	4	3	3	4	3	2	4	3	3	4	3	3	3	3	3	4	3	2	4	2	3	4	3	3	2	4	3	3	3	3	3	3	4	3	3
69	25	-	man	4	3	3	2	3	4	3	3	3	2	3	4	3	3	4	2	3	4	3	3	4	3	3	3	3	3	4	3	2	4	2	3	4	3	3	2	4	3	3	3	3	3	3	4	3	3
70	59	housewife	woman	4	4	3	4	3	4	4	3	3	2	2	3	3	3	3	2	2	3	3	2	3	2	3	3	3	3	3	3	2	3	3	3	2	3	3	2	3	3	2	2	3	3	3	3	3	4
71	33	housewife	woman	4	3	3	2	3	4	3	3	3	2	3	4	3	3	4	3	2	4	3	3	4	3	3	3	3	3	4	3	2	4	2	3	4	3	3	2	4	3	3	3	3	3	3	4	3	3
72	59	employee	man	4	4	3	3	3	3	3	3	2	2	2	4	3	3	3	2	3	2	3	3	3	3	3	2	2	3	4	3	2	2	2	3	2	2	2	2	2	3	2	3	2	2	2	2	1	2
73	37	housewife	woman	3	3	3	3	3	4	4	3	3	4	3	3	3	4	3	3	3	3	3	2	3	3	2	3	3	4	3	3	3	3	3	2	3	3	3	3	3	3	2	3	3	3	3	4	3	3
74	36	housewife	woman	4	4	3	3	3	4	3	3	3	2	2	2	2	3	3	2	2	2	2	2	2	2	2	2	3	3	2	3	2	2	2	3	3	3	3	3	3	3	2	2	3	3	3	3	3	3
75	42	driver	man	4	4	3	3	3	4	3	3	3	2	2	2	2	3	3	3	3	3	3	3	2	2	2	2	3	3	2	3	2	2	2	3	3	3	3	3	3	3	2	2	3	3	3	3	3	3
76	60	labor	man	4	4	3	4	3	3	4	3	2	2	2	2	3	2	2	2	2	3	2	4	4	3	2	3	4	3	4	2	2	4	2	3	2	4	3	2	3	3	2	3	3	4	4	2	4	4
77	50	farmers	man	4	4	4	4	2	3	4	2	4	3	2	2	2	4	3	2	3	4	3	4	3	3	2	4	3	2	4	3	2	4	2	2	3	4	3	2	3	2	2	2	4	4	4	4	4	4
				3.71429	3.50649	2.83117	3.27273	3.09091	3.36364	3.27273	3.1039	2.74026	2.57143	2.75325	2.77922	2.75325	2.96104	2.8961	2.63636	2.63636	2.71429	2.83117	2.79221	2.96104	2.66234	2.49351	3	2.98701	2.76623	3.38961	2.93506	2.58442	3.23377	2.77922	3	3.22078	3.12987	2.98701	2.63636	3.11688	2.8961	2.57143	2.7013	2.94805	3.1039	3.11688	3.07792	2.96104	3.12987
				3.14675										2.77532										2.9013										2.9039										2.98442
				0.928571	0.876623	0.707792	0.818182	0.772727	0.840909	0.818182	0.775974	0.685065	0.642857	0.688312	0.694805	0.688312	0.74026	0.724026	0.659091	0.659091	0.678571	0.707792	0.698052	0.74026	0.665584	0.623377	0.75	0.746753	0.691558	0.847403	0.733766	0.646104	0.808442	0.694805	0.75	0.805195	0.782468	0.746753	0.659091	0.779221	0.724026	0.642857	0.675325	0.737013	0.775974	0.779221	0.769481	0.74026	0.782468
				0.786688										0.693831										0.725325										0.725974										0.746104
			Dimension	Average
				Atr. 1	Atr. 2	Atr. 3	Atr. 4	Atr. 5	Atr. 6	Atr. 7	Atr. 8	Atr. 9	Atr. 10
			Environmental Dimension	0.928571	0.876623	0.707792	0.818182	0.772727	0.840909	0.818182	0.775974	0.685065	0.642857																															Implementation of local cultural regulations for the management of Sungai Wain Protection Forest (HLSW)
			Economic Dimension	0.688312	0.694805	0.688312	0.74026	0.724026	0.659091	0.659091	0.678571	0.707792	0.698052																															Completeness of institutions that manage the Wain River Protection Forest (HLSW)
			Social-Cultural Dimension	0.74026	0.665584	0.623377	0.75	0.746753	0.691558	0.847403	0.733766	0.646104	0.808442																															The activeness of institutions that manage the Sungai Wain Protection Forest (HLSW) in benefitting the community
			Infrastructure Dimension	0.694805	0.75	0.805195	0.782468	0.746753	0.659091	0.779221	0.724026	0.642857	0.675325																															Local government support to protect the Wain River Protection Forest (HLSW)
			Institutional Dimension	0.737013	0.775974	0.779221	0.769481	0.74026	0.782468	0.743506	0.727273	0.714286	0.691558																															The role of local wisdom norms or values in the conservation of the Wain River Protection Forest (HLSW)
																																												Community commitment in protecting the environment and local wisdom from the utilization of the Wain River Protection Forest (HLSW)
			Dimension	Average	Variety
				0.786688	0.00785464
			Environmental Dimension	0.693831	0.000665397
			Economic Dimension	0.725325	0.00495024
			Social-Cultural Dimension	0.725974	0.00313712
			Infrastructure Dimension	0.746104	0.000924833
			Institutional Dimension
[truncated: 6 more columns]
